# Supplementary material for: Differences in Phenotypic Plasticity between Invasive and Native Plants Responding to Three Environmental Factors
Source: Life (Basel). 2022 Nov 25;12(12):1970. doi: 10.3390/life12121970 (PMC9781723; doi:10.3390/life12121970)
Supplement: Supplementary file 1 [file life-12-01970-s001.zip]

Archive with 1 entries (1 files):
- life-1999436-supplementary.pdf
